# Supplementary material for: Biosynthetic Pathways of Hormones in Plants
Source: Metabolites. 2023 Jul 25;13(8):884. doi: 10.3390/metabo13080884 (PMC10456939; doi:10.3390/metabo13080884)
Supplement: Supplementary file 1 [file metabolites-13-00884-s001.zip]

Archive with 1 entries (1 files):
- metabolites-2518633-supplementary latest.pdf
